# Supplementary material for: Diagnosis and Management of Malnutrition in Patients with Heart Failure
Source: J Clin Med. 2023 May 6;12(9):3320. doi: 10.3390/jcm12093320 (PMC10179706; doi:10.3390/jcm12093320)
Supplement: Supplementary file 1 [file jcm-12-03320-s001.zip]

Archive with 1 entries (1 files):
- jcm-2372700-supplementary.pdf
